# Supplementary material for: Structural Property, Immunoreactivity and Gastric Digestion Characteristics of Glycated Parvalbumin from Mandarin Fish (Siniperca chuaisi) during Microwave-Assisted Maillard Reaction
Source: Foods. 2022 Dec 22;12(1):52. doi: 10.3390/foods12010052 (PMC9818276; doi:10.3390/foods12010052)
Supplement: Supplementary file 1 [file foods-12-00052-s001.zip]

Archive with 1 entries (1 files):
- foods-2024062-Supplementary.pdf
